# Supplementary material for: Predictors of Referral to Cardiac Rehabilitation in Patients following Hospitalisation with Heart Failure: A Multivariate Regression Analysis
Source: J Clin Med. 2022 Feb 24;11(5):1232. doi: 10.3390/jcm11051232 (PMC8910897; doi:10.3390/jcm11051232)
Supplement: Supplementary file 1 [file jcm-11-01232-s001.zip]

Archive with 1 entries (1 files):
- jcm-1607804-supplementary.pdf
